# Supplementary material for: Different Drug Mobilities in Hydrophobic Cavities of Host–Guest Complexes between β-Cyclodextrin and 5-Fluorouracil at Different Stoichiometries: A Molecular Dynamics Study in Water
Source: Int J Mol Sci. 2024 May 28;25(11):5888. doi: 10.3390/ijms25115888 (PMC11172661; doi:10.3390/ijms25115888)
Supplement: Supplementary file 1 [file ijms-25-05888-s001.zip]

Archive with 1 entries (1 files):
- ijms-3009227-supplementary.pdf
